# Supplementary material for: MADS-Box Transcription Factor VdMcm1 Regulates Conidiation, Microsclerotia Formation, Pathogenicity, and Secondary Metabolism of Verticillium dahliae
Source: Front Microbiol. 2016 Aug 3;7:1192. doi: 10.3389/fmicb.2016.01192 (PMC4971026; doi:10.3389/fmicb.2016.01192)
Supplement: Table S1 — A list of genes regulated by both VdMcm1 and Vta2. [file Table1.XLSX]

## Sheet: Sheet1
Table S1. A list of genes regulated by both VdMcm1 and Vta2
Gene ID	Functional annotation	Functional catogery
VDAG_04828	Pathogenesis-related 1 (PR-1) protein	Sterol binding, interaction
VDAG_05358	Pth11-like protein (Cdp1)	Membrane structure, signaling
VDAG_04826	Secreted catalase peroxidase (Cpx2)	ROS detoxification
VDAG_02523	Regulator of G protein signaling domain protein	Signaling
VDAG_01002	Conidiation regulator AbaA	Conidiation regulation
VDAG_07137	Tyrosinase centre-containing domain	melanin synthesis (metabolism)
VDAG_07185	Glucan 1,3-beta glucosidase	Carbohydrate degradation (metabolism)
VDAG_07237	FMN-dependent dehydrogenase	Bioconversion (metabolism)
VDAG_07114	FMN-dependent dehydrogenase	Bioconversion (metabolism)
VDAG_01294	Pyridoxal-5'-phosphate-dependent enzyme	metabolic process (Metabolism)
VDAG_04954	Alpha/beta hydrolase family	metabolic process (Metabolism)
VDAG_07931	Short chain dehydrogenase	metabolic process (Metabolism)
VDAG_09324	Retinal pigment epithelial membrane protein Carotenoid oxygenase	metabolic process (Metabolism) and development
VDAG_02343	Glycosyl hydrolases family 17	metabolic process (Metabolism)
VDAG_00190	Beta-ketoacyl synthase, polyketide synthase	metabolic process (Metabolism) and biosynthesis
VDAG_03650	Cytochrome P450	metabolic process (Metabolism), detoxification and bioconversion
VDAG_00189	Multicopper oxidase, laccase (Lac1)	metabolic process (Metabolism) and detoxification
VDAG_10133	Zinc-binding dehydrogenase	metabolic process (Metabolism)
VDAG_05123	Oxidoreductase FAD-binding domain	metabolic process (Metabolism)
VDAG_04093	Short chain dehydrogenase	metabolic process (Metabolism)
VDAG_03527	Peptidase family M28	proteolysis (metabolism)
VDAG_02240	alpha/beta hydrolase	metabolic process (Metabolism)
VDAG_07878	Glycosyltransferase family 28	metabolic process (Metabolism)
VDAG_10523	Indoleamine 2,3-dioxygenase	metabolic process (Metabolism)
VDAG_09883	Glycosyltransferase family 28	metabolic process (Metabolism)
VDAG_08235	Pectate lyase, Major Facilitator Superfamily	metabolic process and transport
VDAG_03596	Phosphotransferase enzyme family	Antibiotic resistance
VDAG_08086	Major Facilitator Superfamily	Transport
VDAG_06725	Major Facilitator Superfamily	Transport
VDAG_07971	Major intrinsic protein of water transport	Transport
VDAG_06740	Amino acid permease	Transport
VDAG_04732	Transmembrane amino acid transporter	Transport
VDAG_02490	Major Facilitator Superfamily	Transport
VDAG_07651	Major Facilitator Superfamily	Transport
VDAG_08026	ABC-transporter	Transport for drug resistance
VDAG_04829	Fungal Zn(2)-Cys(6) binuclear cluster protein	transcription regulation
VDAG_07640	Fungal Zn(2)-Cys(6) binuclear cluster	transcription regulation
VDAG_00668	Fungal Zn(2)-Cys(6) binuclear cluster	transcription regulation
VDAG_10522	Fungal Zn(2)-Cys(6) binuclear cluster	transcription regulation
VDAG_09226	SPFH domain / Band 7 family	cation regulation
VDAG_02155	Hypothetical protein	unknown
VDAG_02669	Hypothetical protein	unknown
VDAG_03695	Hypothetical protein	unknown
VDAG_00261	Hypothetical protein	unknown
VDAG_02899	Hypothetical protein	unknown
VDAG_07871	Domain of unknown function (DUF1772)	unknown
VDAG_07115	Domain of unknown function (DUF1996)	unknown
VDAG_02880	Hypothetical protein	unknown
VDAG_06065	Hypothetical protein	unknown
VDAG_03595	Hypothetical protein	unknown
VDAG_04005	Hypothetical protein	unknown
VDAG_08900	Hypothetical protein	unknown
VDAG_08109	Hypothetical protein	unknown
VDAG_04935	Hypothetical protein	unknown
VDAG_01806	Hypothetical protein	unknown
VDAG_05097	Protein of unknown function (DUF3140)	unknown
VDAG_10385	Hypothetical protein	unknown
VDAG_08414	Hypothetical protein	unknown
VDAG_05666	Hypothetical protein	unknown
VDAG_09856	Hypothetical protein	unknown
VDAG_02280	Hypothetical protein	unknown
