# Supplementary material for: MADS-Box Transcription Factor VdMcm1 Regulates Conidiation, Microsclerotia Formation, Pathogenicity, and Secondary Metabolism of Verticillium dahliae
Source: Front Microbiol. 2016 Aug 3;7:1192. doi: 10.3389/fmicb.2016.01192 (PMC4971026; doi:10.3389/fmicb.2016.01192)
Supplement: Table S2 — A list of secreted protein-encoding genes significantly downregulated in ΔVdMcm1. [file Table2.XLSX]

## Sheet: Sheet1
Table S2. A list of secreted protein-encoding genes significantly downregulated in ΔVdMcm1
Gene ID	PFAM detection (HMMER 2.3.2.)	CATEGORY	BROAD (length)	Number of cysteine	Small (≦ 300 aa) and cysteine rich (cysteine ≧ 4) protein
VDAG_00076		CHP	predicted protein (translation) (168 aa)	8	√
VDAG_00107	Ribonuclease domain containing protein	Enzymes miscellaneous	guanyl-specific ribonuclease F1 (translation) (199 aa)	4
VDAG_00177	NmrA domain containing protein	Miscellaneous	isoflavone reductase family protein (XX)	5	√
VDAG_00189	Cu-oxidase_3 AND Cu-oxidase_2 AND Cu-oxidase domain containing protein	Laccases	laccase (translation) (571 aa)	7
VDAG_00261		Miscellaneous	IDI-3 (translation) (206 aa)	4	√
VDAG_00499	Asp domain containing protein	Peptidases	endothiapepsin (translation) (410 aa)	2
VDAG_00500	Peptidase_S10 domain containing protein	Peptidases	carboxypeptidase S1 (translation) (474 aa)	9
VDAG_00621		CHP	conserved hypothetical protein (translation) (241 aa)	0
VDAG_00782	peroxidase domain containing protein	Ligninases	versatile peroxidase VPL1 (translation) (395 aa)	6
VDAG_01109	But2 domain containing protein	Miscellaneous	GPI anchored cell wall protein (XX)	14
VDAG_01118	Asp domain containing protein	Peptidases	candidapepsin-1 (translation) (422 aa)	7
VDAG_01149	FAD_binding_4 domain containing protein	Dehydrogenases/reductases	FAD binding domain-containing protein (translation) (495 aa)	3
VDAG_01231	Inhibitor_I9 domain containing protein	Miscellaneous	conserved hypothetical protein (translation) (101 aa)	0
VDAG_01465	S1-P1_nuclease domain containing protein	Enzymes miscellaneous	nuclease P1 (translation) (323 aa)	9
VDAG_01698	FAD_binding_4 domain containing protein	FAD-binding	FAD/FMN-containing dehydrogenase (translation) (505 aa)	3
VDAG_01806		HP	hypothetical protein (translation) (256 aa)	9	√
VDAG_01815		HP	predicted protein (translation) (301 aa)	4
VDAG_01910	Thaumatin domain containing protein	Miscellaneous	thaumatin family protein (translation) (397 aa)	15
VDAG_02042		CHP	conserved hypothetical protein (translation) (223 aa)	8	√
VDAG_02220		CHP	conserved hypothetical protein (translation) (451 aa)	4
VDAG_02302		CHP	conserved hypothetical protein (translation) (1443 aa)	14
VDAG_02343	Glyco_hydro_17 domain containing protein	Glycoside Hydrolases	cell wall glucanase (XX)	5
VDAG_02586	CFEM domain containing protein	Miscellaneous	predicted protein (translation) (208 aa)	8	√
VDAG_02669		HP	hypothetical protein (translation) (91 aa)	4	√
VDAG_02733	SCP domain containing protein	Peptidases	SCP-like extracellular protein (XX)	4	√
VDAG_02735		CHP	conserved hypothetical protein (translation) (156 aa)	4	√
VDAG_02745	Tannase domain containing protein	Enzymes miscellaneous	tannase (translation) (562 aa)	10
VDAG_02814		Glycoside Hydrolases	glucan 1,3-beta-glucosidase (translation) (797 aa)	13
VDAG_02816		HP	hypothetical protein (translation) (119 aa)	0
VDAG_02829	DUF297 domain containing protein	Enzymes miscellaneous	endo alpha-1,4 polygalactosaminidase precusor (translation) (298 aa)	4	√
VDAG_02906		Glycoside Hydrolases	conserved hypothetical protein (translation) (292 aa)	9	√
VDAG_02980		Miscellaneous	cell wall protein PhiA (translation) (194 aa)	5	√
VDAG_03287		CHP	hypothetical protein (translation) (199 aa)	4	√
VDAG_03373		Glycoside Hydrolases	glycosyl hydrolase family 43 protein (translation) (449 aa)	4
VDAG_03386		HP	predicted protein (translation) (190 aa)	0
VDAG_03414		HP	predicted protein (translation) (232 aa)	10	√
VDAG_03487	SCP domain containing protein	Miscellaneous	riboflavin aldehyde-forming enzyme (translation) (289 aa)	6	√
VDAG_03488		HP	predicted protein (translation) (202 aa)	5	√
VDAG_03641		HP	conserved hypothetical protein (translation) (435 aa)	7
VDAG_03694	COesterase domain containing protein	Esterases	acetylcholinesterase (translation) (452 aa)	7
VDAG_03711	DUF1996 domain containing protein	DUF	WSC domain-containing protein (translation) (513 aa)	10
VDAG_03799		CHP	conserved hypothetical protein (translation) (164 aa)	18	√
VDAG_03896	GMC_oxred_N AND GMC_oxred_C domain containing protein	Dehydrogenases/reductases	cellobiose dehydrogenase (translation) (539 aa)	3
VDAG_04103		HP	hypothetical protein (translation) (68 aa)	6	√
VDAG_04170		HP	keratin-associated protein 10-7 (translation) (2925 aa)	228
VDAG_04171		HP	predicted protein (translation) (2133 aa)	30
VDAG_04291	Asp domain containing protein	Miscellaneous	conserved hypothetical protein (translation) (377 aa)	5
VDAG_04407		CHP	conserved hypothetical protein (translation) (197 aa)	14	√
VDAG_04550	NPP1 domain containing protein	Miscellaneous	secreted protein (translation) (257 aa) (necrosis- and ethylene)	6	√
VDAG_04553		HP	hypothetical protein (translation) (204 aa)	0
VDAG_04826	peroxidase AND peroxidase domain containing protein	Enzymes miscellaneous	peroxidase/catalase (translation) (773 aa)	5
VDAG_04828	SCP domain containing protein	Miscellaneous	PRY1 (translation) (199 aa)	5	√
VDAG_05117		CHP	surface protein (translation) (126 aa)	3
VDAG_05344	Pec_lyase_C domain containing protein	Polysaccharide lyases	pectate lyase B (translation) (381 aa)	4
VDAG_05354	Peptidase_M35 domain containing protein	Peptidases	metalloproteinase (translation) (368 aa)	8
VDAG_05357	FAD_binding_4 domain containing protein	FAD-binding	FAD binding domain-containing protein (translation) (502 aa)	6
VDAG_05406	DUF1996 domain containing protein	DUF	predicted protein (translation) (464 aa)	8
VDAG_05421	CFEM domain containing protein	Miscellaneous	predicted protein (translation) (214 aa)	8	√
VDAG_05837	FAD_binding_4 AND BBE domain containing protein	FAD-binding	FAD binding domain-containing protein (translation) (511 aa)	6
VDAG_05979	GMC_oxred_N AND GMC_oxred_C domain containing protein	Dehydrogenases/reductases	alcohol dehydrogenase (translation) (551 aa)	4
VDAG_06155	Pectate_lyase domain containing protein	Polysaccharide lyases	pectate lyase (translation) (256 aa)	10	√
VDAG_06199	Cerato-platanin domain containing protein	Miscellaneous	SnodProt1 (translation) (139 aa)	4	√
VDAG_06204	peroxidase domain containing protein	Ligninases	ligninase H8 (translation) (353 aa)	10
VDAG_06236		HP	conserved hypothetical protein (translation) (178 aa)	2
VDAG_06254	Glyco_hydro_45 domain containing protein	Glycoside Hydrolases	endoglucanase-5 (translation) (324 aa)	18
VDAG_06258		CHP	conserved hypothetical protein (translation) (233 aa)	5	√
VDAG_06328	HLH domain containing protein	Miscellaneous	hypothetical protein (translation) (593 aa)	3
VDAG_06478		HP	hypothetical protein (translation) (175 aa)	0
VDAG_06561		CHP	conserved hypothetical protein (translation) (381 aa)	6
VDAG_06780		CHP	conserved hypothetical protein (translation) (372 aa)	8
VDAG_06816	PLA2_B domain containing protein	Phospholipases	lysophospholipase (translation) (602 aa)	9
VDAG_06930		CHP	conserved hypothetical protein (translation) (384 aa)	5
VDAG_06963		HP	hypothetical protein (translation) (371 aa)	6
VDAG_07100	LicD domain containing protein	Enzymes miscellaneous	conserved hypothetical protein (translation) (269 aa)	2
VDAG_07114	FMN_dh domain containing protein	Oxidases	cytochrome b2 (translation) (384 aa)	1
VDAG_07115	DUF1996 domain containing protein	Dehydrogenases/reductases	conserved hypothetical protein (translation) (334 aa)	8
VDAG_07119		Polysaccharide lyases	rhamnogalacturonate lyase (translation) (669 aa)	5
VDAG_07134	Peptidase_M14 domain containing protein	Peptidases	carboxypeptidase A5 (translation) (423 aa)	5
VDAG_07137	Tyrosinase domain containing protein	Enzymes miscellaneous	conserved hypothetical protein (translation) (342 aa)	10
VDAG_07185	Glyco_hydro_17 domain containing protein	Glycoside Hydrolases	glucan 1,3-beta-glucosidase (translation) (358 aa)	3
VDAG_07195	CFEM domain containing protein	Miscellaneous	hypothetical protein (translation) (193 aa)	8	√
VDAG_07212	Lipase_GDSL domain containing protein	Lipases	conserved hypothetical protein (translation) (306 aa)	4
VDAG_07237	FMN_dh domain containing protein	Oxidases	hydroxyacid oxidase (translation) (383 aa)	1
VDAG_07611	Glyco_hydro_6 domain containing protein	Glycoside Hydrolases	endoglucanase-6B (translation) (382 aa)	4
VDAG_07668		CHP	conserved hypothetical protein (translation) (190 aa)	3
VDAG_07927		HP	conserved hypothetical protein (translation) (432 aa)	6
VDAG_08070		CHP	conserved hypothetical protein (translation) (536 aa)	8
VDAG_08085		CHP	conserved hypothetical protein (translation) (195 aa)	6	√
VDAG_08108		HP	predicted protein (translation) (440 aa)	12
VDAG_08500		HP	hypothetical protein (translation) (509 aa)	4
VDAG_08681		CHP	conserved hypothetical protein (translation) (241 aa)	9	√
VDAG_08866	Lipase_GDSL AND FG-GAP AND FG-GAP AND FG-GAP AND FG-GAP AND FG-GAP AND FG-GAP domain containing protein	Lipases	FG-GAP repeat domain-containing protein (translation) (1159 aa)	9
VDAG_09251	Cupin_1 AND Cupin_1 domain containing protein	Enzymes miscellaneous	oxalate decarboxylase oxdC (translation) (465 aa)	1
VDAG_09343	SCP domain containing protein	Peptidases	PRY1 (translation) (214 aa)	4	√
VDAG_09366	Glyco_hydro_28 domain containing protein	Glycoside Hydrolases	polygalacturonase (translation) (428 aa)	10
VDAG_09411	Amidohydro_1 domain containing protein	Hydrolases	amidohydrolase family protein (translation) (308 aa)	0
VDAG_09500		HP	keratin-associated protein 10-4 (translation) (2211 aa)	274
VDAG_09574	HI933_like domain containing protein	Miscellaneous	conserved hypothetical protein (translation) (491 aa)	2
VDAG_09853		HP	predicted protein (translation) (307 aa)	4
VDAG_09881		HP	predicted protein (translation) (193 aa)	4	√
VDAG_10474	Peptidase_S8 domain containing protein	Peptidases	subtilisin Carlsberg (translation) (749 aa)	0
VDAG_10515		HP	predicted protein (translation) (128 aa)	2
