# Supplementary material for: MADS-Box Transcription Factor VdMcm1 Regulates Conidiation, Microsclerotia Formation, Pathogenicity, and Secondary Metabolism of Verticillium dahliae
Source: Front Microbiol. 2016 Aug 3;7:1192. doi: 10.3389/fmicb.2016.01192 (PMC4971026; doi:10.3389/fmicb.2016.01192)
Supplement: Table S3 — All the primers used in this study. [file Table3.XLSX]

## Sheet: Sheet1
Table S3 All the primers used in this study
Primer name	Sequence	Use in this study
V1-F	TGTTCCTCGCCTCTGTTT	5’flanking sequence
V1-R	gtcgtgactgggaaaaccctggcg TGTTCGCAAGGTATCACG
V1-1F	tcctgtgtgaaattgttatccgct TGGAGGTTGTGGATTCGG	3’flanking sequence
V1-1R	CCTTCTCAAACCCGCTCA
Ge-F	GACGTTAACTGATATTGAAGGA	geneticin resistant cassette
Ge-R	GCTGGTGACGGAATTTTCAT
M1-F	ATCTCCACCAAACTGTCTTTCT	Transformants screening primer
M1-R	GCATTGTGCTCCGTTATCC
N1-F	TCACCGCGTTTGACCAAT	VdMcm1 promoter upstream primer
RT-F	CGAGAAGGGAGGTCGTGAG	qRT-PCR of VdMcm1
RT-R	TTGGGTGTCGTGAAGGTGTA
Probefor	ATGGCCGACATCACTGATCAG	Probe for southern blot
Proberev	TCATGACTGATGGGACGAGTG
Cd-R	TCCTCGCCCTTGCTCACCAT TGACTGATGGGACGAGTGCT	VdMcm1 downstream primer without stop coding
GFP-F	ATGGTGAGCAAGGGCGAGGA	GFP coding sequence
GFP-R	CGCTCTTTTCTCTTAGGTTTA
VdBt-up	AgCTCACCCAgCAgATgTTC	qRT-PCR of β-tubilin
VdBt-down	TCgACCTCCTTCATggCAAC
VDAG_01586-F	TCCGTCTGCTCCGGCCTGTA	qRT-PCR of VDAG_01586
VDAG_01586-R	GCTTGAAGTCGTTGGCGTTGTT
VDAG_07851-F	CACCGACTCCTACACTCCTGC	qRT-PCR of VDAG_07851
VDAG_07851-R	TTGTTGCCGTTACCACCATT
VDAG_02273-F	CAGGAACGGCGAGGACAT	qRT-PCR of VDAG_02273
VDAG_02273-R	CGTGCTGGACCAAGGATA
VDAG_07838-F	GCAGTTCTTCACCGTCACCA	qRT-PCR of VDAG_07838
VDAG_07838-R	AACTCGGAGGCGTTGGTC
VDAG_08956-F	AAGAGGATCTGTGCCGAAAG	qRT-PCR of VDAG_08956
VDAG_08956-R	TGTCTCCCAAGAAATGAAGTGT
VDAG_00183-F	TTGTCGTCAACTACGGCTCCTC	qRT-PCR of VDAG_00183
VDAG_00183-R	CGGGCACCAAACCTCCTT
VDAG_00190-F	GACCTCTTACACCGAGATTAGC	qRT-PCR of VDAG_00190
VDAG_00190-R	TTGACAGCCATCCCATACA
VDAG_03393-F	CATGCCCGCTTCCGAGTT	qRT-PCR of VDAG_03393
VDAG_03393-R	TCTTGCGATACCAGTGTTTGTT
VDAG_03665-F	CTCCAAGGGTACTATCGAGACA	qRT-PCR of VDAG_03665
VDAG_03665-R	GAAGCGAGGAAGCAAACAA
VDAG_03674-F	GCGTCGCTTCTTCTACTGG	qRT-PCR of VDAG_03674
VDAG_03674-R	GGTCTTGCGGTTGGCTTC
VDAG_01206-F	TCAACTGGCAGGAGGATGT	qRT-PCR of VDAG_01206
VDAG_01206-R	AATACGCAGGGTGTTGGTG
VDAG_03208-F	CGTCGCTCTTGGACCTGA	qRT-PCR of VDAG_03208
VDAG_03208-R	GATGGAGGGCTCATTCTGG
VDAG_08676-F	GCTTGCTAACCTCCAGACC	qRT-PCR of VDAG_08676
VDAG_08676-R	CCTCCAGCCATCACTTGC
